# Supplementary material for: Exploring the Species Diversity of Edible Mushrooms in Yunnan, Southwestern China, by DNA Barcoding
Source: J Fungi (Basel). 2021 Apr 17;7(4):310. doi: 10.3390/jof7040310 (PMC8074183; doi:10.3390/jof7040310)
Supplement: Supplementary file 1 [file jof-07-00310-s001.zip]

Archive with 28 entries (25 files):
- Supplementary materials/
- Supplementary materials/Figure S1 Boletus.pdf
- Supplementary materials/Figure S2 Cantharellus.pdf
- Supplementary materials/Figure S3 Lactarius.pdf
- Supplementary materials/Figure S4 Lyophyllum.pdf
- Supplementary materials/Figure S5 Russula.pdf
- Supplementary materials/Figure S6 Termitomyces.pdf
- Supplementary materials/Figure S7 Thelephora.pdf
- Supplementary materials/Figure S8 Cantharellus_TEF phylogeny.pdf
- Supplementary materials/Table S1 Geographical distribution mushroom samples analysed in this study from Yunnan province.xlsx
- Supplementary materials/Table S2 List of species names, strain lables and GenBank accession numbers of reference ITS sequences used in the phylogenetic analysis..pdf
- Supplementary materials/Table S3 K2P distance.xls
- Supplementary materials/Table S4 GenBank accession numbers.xlsx
- __MACOSX/
- __MACOSX/._Supplementary materials
- __MACOSX/Supplementary materials/
- __MACOSX/Supplementary materials/._Figure S1 Boletus.pdf
- __MACOSX/Supplementary materials/._Figure S2 Cantharellus.pdf
- __MACOSX/Supplementary materials/._Figure S3 Lactarius.pdf
- __MACOSX/Supplementary materials/._Figure S4 Lyophyllum.pdf
- __MACOSX/Supplementary materials/._Figure S5 Russula.pdf
- __MACOSX/Supplementary materials/._Figure S6 Termitomyces.pdf
- __MACOSX/Supplementary materials/._Figure S7 Thelephora.pdf
- __MACOSX/Supplementary materials/._New FigureS8 Cantharellus_TEF phylogeny.pdf
- __MACOSX/Supplementary materials/._Table S1 Geographical distribution mushroom samples analysed in this study from Yunnan province.xlsx
- __MACOSX/Supplementary materials/._Table S2 List of species names, strain lables and GenBank accession numbers of reference ITS sequences used in the phylogenetic analysis..docx
- __MACOSX/Supplementary materials/._Table S3 K2P distance.xls
- __MACOSX/Supplementary materials/._Table S4 GenBank accession numbers.xlsx
