# Supplementary material for: Exploring the Species Diversity of Edible Mushrooms in Yunnan, Southwestern China, by DNA Barcoding
Source: J Fungi (Basel). 2021 Apr 17;7(4):310. doi: 10.3390/jof7040310 (PMC8074183; doi:10.3390/jof7040310)
Supplement: Supplementary file 1 [file jof-07-00310-s001.zip › Supplementary materials/Table S1 Geographical distribution mushroom samples analysed in this study from Yunnan province.xlsx]

## Sheet: Sheet1
Region/district	County/community	Sample Size	Lat. (N)	Long. (E)
Baoshan	Baoshan (BS)	384	25.1461	99.1743
Dali	Dali (DL)	243	25.5916	100.23
	Xiangyun (XY)	168	25.4699	100.545
	Binchuan (BC)	10	25.8314	100.577
	Jianchuan (JC)	25	26.5369	99.9055
	Nanjian (NJ)	24	25.0435	100.509
Lincang	Yunxian (XY)	224	24.4468	100.128
	Fengqing (FQ)	82	24.5803	99.9284
	Lincang (LC)	187	23.8866	100.087
Kunming	Jinning (JN)	114	24.6665	102.594
	Xundian (XD)	49	25.5596	103.256
	Kunming (KM)	62	102.712	25.0406
Chuxiong	Nanhua (NH)	281	25.1929	101.273
	Lufeng (LF)	90	25.1482	102.078
Lijiang	Lijiang (LJ)	160	26.8721	100.233
	Judian (JD)	23	27.298	99.571
	Ninglang (NL)	40	27.2818	100.851
	Yongsheng (YS)	26	26.71	100.76
Xishuangbanna	Menghai (MH)	94	21.95	100.5
	Jinghong (JH)	20	22	100.79
Pu'er	Jiangcheng (JC)	232	22.58	101.88
	Shangyun (SY)	158	22.4579	99.9479
	Shuangjiang (SJ)	30	23.45	99.85
	Lancang (LAC)	35	22.55	99.97
	Mojiang (MJ)	24	23.4	101.71
	Puer (PE)	31	22.79	101
Yuxi	Yimen (YM)	297	24.67	102.15
	Yuxi (YX)	30	24.35	102.52
Diqing	Zhongdian (ZD)	207	27.78	99.72
Honghe	Gejiu (GJ)	15	23.35	102.43
	Kaiyuan (KY)	33	23.7	103.23
	Shiping (SP)	2	23.73	102.48
Qujing	Malong (ML)	1	25.41	103.61
	Shizong (SZ)	182	24.85	103.97
Wenshan	Wenshan (WS)	2	23.37	104.24

## Sheet: Sheet2
市县	样本数
昆明	21
玉溪	30
宾川	10
宁蒗	40
永胜	20
泸沽湖	6
大理	64
祥云	19
南涧	24
丽江	25
中甸	30
临沧	20
云县	30
南华	88
普洱	31
江城	60
双江	30
景洪	20
澜沧	35
墨江	24
勐海	48
剑川	25

## Sheet: Sheet3
保山	10	384
大理	20	243
祥云	30	168
宾川	40	10
剑川	50	25
南涧	60	24
云县	70	224
凤庆	80	82
临沧	90	187
晋宁	100	114
寻甸	110	49
昆明	120	62
南华	130	281
禄丰	140	90
丽江	150	160
巨甸	160	23
宁蒗	170	40
永胜	180	20
泸沽湖	190	6
勐海	200	94
景洪	210	20
江城	220	232
上允	230	158
双江	240	30
澜沧	250	35
墨江	260	24
普洱	270	31
师宗	280	182
易门	290	297
玉溪	300	30
香格里拉	310	207
个旧	320	15
开远	330	33
石屏	340	2
马龙	350	1
师宗	360	18
文山	370	2
	380	10
	390	50
	400	100
	410	150
	420	300
	430	500

## Sheet: Sheet4
保山	10	384
大理	20	243
祥云	30	168
宾川	40	10
剑川	50	25
南涧	60	24
云县	70	224
凤庆	80	82
临沧	90	187
晋宁	100	114
寻甸	110	49
昆明	120	62
南华	130	281
禄丰	140	90
丽江	150	160
巨甸	160	23
宁蒗	170	40
永胜	180	20
泸沽湖	190	6
勐海	200	94
景洪	210	20
江城	220	232
上允	230	158
双江	240	30
澜沧	250	35
墨江	260	24
普洱	270	31
师宗	280	182
易门	290	297
玉溪	300	30
香格里拉	310	207
个旧	320	15
开远	330	33
石屏	340	2
马龙	350	1
师宗	360	18
文山	370	2
图例1	380	10
图例2	390	50
图例3	400	100
图例4	410	150
图例5	420	300
图例6	430	500
