# Supplementary material for: Exploring the Species Diversity of Edible Mushrooms in Yunnan, Southwestern China, by DNA Barcoding
Source: J Fungi (Basel). 2021 Apr 17;7(4):310. doi: 10.3390/jof7040310 (PMC8074183; doi:10.3390/jof7040310)
Supplement: Supplementary file 1 [file jof-07-00310-s001.zip › Supplementary materials/Table S3 K2P distance.xls]

## Sheet: Boletus
	Boletus shiyong	B.sp1	B.sp2	B.sp3	B.sp4	B.sp6	Boletus edulis	Boletus reticulatus	B.sp5	B.sp9	B.sp10	B.sp20	B.sp11	B.sp21	B.sp22	Neoboletus multipunctatus	Boletus brunneissimus	Boletus vermiculosoides	B.sp23	Rubroboletus haematinus	B.sp24	Boletus rubripes	Suillellus subvelutipes	Boletus luridiformis	B.sp12	B.sp13	Butyriboletus huangnianlaii	B.sp14	B.sp15	B.sp16	Butyriboletus roseoflavus	B.sp17	Butyriboletus yicibus	Phlebopus portentosus	Gyrodon lividus	Paxillus rubicundulus	Paxillus adelphus	Boletus recapitulatus	B.sp18	B.sp19	Boletus magnificus	Lanmaoa pallidorosea	T.sp2	Tylopilus virens	Boletus rubropunctus	Aureoboletus roxana	Xerocomus ferrugineus	Xerocomellus redeuilhii	X.sp1
Boletus shiyong
B.sp1	0
B.sp2	0.0142519	0.0142519
B.sp3	0.0182872	0.0182872	0.0235602
B.sp4	0.0466805	0.0466805	0.059094	0.0663564
B.sp6	0.0117748	0.0117748	0.0137397	0.0208101	0.0591123
Boletus edulis	0.00605021	0.00605021	0.00811187	0.0152315	0.0532087	0.00566639
Boletus reticulatus	0.00605021	0.00605021	0.00811187	0.0152315	0.0532087	0.00566639	0
B.sp5	0	0	0.0142519	0.0182872	0.0466805	0.0117748	0.00605021	0.00605021
B.sp9	0.0435486	0.0435486	0.05888	0.0485028	0.0938104	0.0551309	0.0499964	0.0499964	0.0435486
B.sp10	0.037074	0.037074	0.0522095	0.0419561	0.0866805	0.0490201	0.0434483	0.0434483	0.037074	0.00606367
B.sp20	0.037074	0.037074	0.0522095	0.0419561	0.0866805	0.0490201	0.0434483	0.0434483	0.037074	0.0121809	0.00605021
B.sp11	0.037074	0.037074	0.0522095	0.0419561	0.0866805	0.0490201	0.0434483	0.0434483	0.037074	0.00606367	0	0.00605021
B.sp21	0.037074	0.037074	0.0522095	0.0419561	0.0866805	0.0490201	0.0434483	0.0434483	0.037074	0.00606367	0	0.00605021	0
B.sp22	0.037074	0.037074	0.0522095	0.0419561	0.0866805	0.0490201	0.0434483	0.0434483	0.037074	0.0121582	0.006039	0.0121311	0.006039	0.006039
Neoboletus multipunctatus	0.037074	0.037074	0.0522095	0.0419561	0.0866805	0.0490201	0.0434483	0.0434483	0.037074	0.0121582	0.006039	0.0121311	0.006039	0.006039	0
Boletus brunneissimus	0.0633684	0.0633684	0.0792737	0.0685363	0.115549	0.0759017	0.0700297	0.0700297	0.0633684	0.0373871	0.0309442	0.0373011	0.0309442	0.0309442	0.0246911	0.0246911
Boletus vermiculosoides	0.037074	0.037074	0.0522095	0.0419561	0.0866805	0.0490201	0.0434483	0.0434483	0.037074	0.00606367	0	0.00605021	0	0	0.006039	0.006039	0.0309442
B.sp23	0.0434483	0.0434483	0.0587419	0.0483904	0.0935791	0.0550247	0.0498806	0.0498806	0.0434483	0.00606367	0.00605021	0.0121537	0.00605021	0.00605021	0.0121311	0.0121311	0.0373011	0.00605021
Rubroboletus haematinus	0.037074	0.037074	0.0522095	0.0419561	0.0866805	0.0490201	0.0434483	0.0434483	0.037074	0.00606367	0	0.00605021	0	0	0.006039	0.006039	0.0309442	0	0.00605021
B.sp24	0.037074	0.037074	0.0522095	0.0419561	0.0866805	0.0490201	0.0434483	0.0434483	0.037074	0.00606367	0	0.00605021	0	0	0.006039	0.006039	0.0309442	0	0.00605021	0
Boletus rubripes	0.037074	0.037074	0.0522095	0.0419561	0.0866805	0.0490201	0.0434483	0.0434483	0.037074	0.00606367	0	0.00605021	0	0	0.006039	0.006039	0.0309442	0	0.00605021	0	0
Suillellus subvelutipes	0.037074	0.037074	0.0522095	0.0419561	0.0866805	0.0490201	0.0434483	0.0434483	0.037074	0.00606367	0	0.00605021	0	0	0.006039	0.006039	0.0309442	0	0.00605021	0	0	0
Boletus luridiformis	0.0451365	0.0451365	0.0605004	0.0501036	0.0955051	0.0572564	0.0515959	0.0515959	0.0451365	0.0199051	0.0136896	0.0198602	0.0136896	0.0136896	0.0075873	0.0075873	0.0326526	0.0136896	0.0198602	0.0136896	0.0136896	0.0136896	0.0136896
B.sp12	0.0499004	0.0499004	0.0653616	0.0549057	0.100589	0.0610931	0.0563943	0.0563943	0.0499004	0.0121085	0.0121582	0.0183181	0.0121582	0.0121582	0.0182838	0.0182838	0.0437332	0.0121582	0.0121582	0.0121582	0.0121582	0.0121582	0.0121582	0.0260958
B.sp13	0.0797817	0.0797817	0.096231	0.0851497	0.13221	0.0920378	0.0866467	0.0866467	0.0797817	0.059548	0.0528153	0.0594066	0.0528153	0.0528153	0.0592903	0.0592903	0.0868589	0.0528153	0.0594066	0.0528153	0.0528153	0.0528153	0.0528153	0.0630564	0.0660873
Butyriboletus huangnianlaii	0.0633684	0.0633684	0.0792737	0.0685363	0.115549	0.0753071	0.0700297	0.0700297	0.0633684	0.0374589	0.0310031	0.0246911	0.0310031	0.0310031	0.0373011	0.0373011	0.0637681	0.0310031	0.0373725	0.0310031	0.0310031	0.0310031	0.0310031	0.0454154	0.0438174	0.0353554
B.sp14	0.05742	0.05742	0.0732009	0.062539	0.10919	0.0692735	0.0640371	0.0640371	0.05742	0.037916	0.031468	0.0378287	0.031468	0.031468	0.0377565	0.0377565	0.0641893	0.031468	0.0378287	0.031468	0.031468	0.031468	0.031468	0.0458604	0.0432043	0.023317	0.0126404
B.sp15	0.0635186	0.0635186	0.0794652	0.0687	0.113113	0.0757426	0.0701967	0.0701967	0.0635186	0.0374736	0.0310151	0.0373871	0.0310151	0.0310151	0.0247475	0.0247475	0.0507609	0.0310151	0.0373871	0.0310151	0.0310151	0.0310151	0.0310151	0.0327278	0.0438348	0.0662457	0.0439194	0.0443677
B.sp16	0.0513955	0.0513955	0.0669537	0.0564341	0.102415	0.0636645	0.0579278	0.0579278	0.0513955	0.0258926	0.0195959	0.0258338	0.0195959	0.0195959	0.0134385	0.0134385	0.0388204	0.0195959	0.0258338	0.0195959	0.0195959	0.0195959	0.0195959	0.0206086	0.0321402	0.0675639	0.0452009	0.0456472	0.0134385
Butyriboletus roseoflavus	0.0501128	0.0501128	0.0656445	0.055141	0.101045	0.0623625	0.0566357	0.0566357	0.0501128	0.0246444	0.0183594	0.0245885	0.0183594	0.0183594	0.0122083	0.0122083	0.0375457	0.0183594	0.0245885	0.0183594	0.0183594	0.0183594	0.0183594	0.0199878	0.0308854	0.0662457	0.0439194	0.0443677	0.0122083	0.0012078
B.sp17	0.0539608	0.0539608	0.069572	0.0590202	0.105155	0.0659286	0.060512	0.060512	0.0539608	0.028389	0.022069	0.0283244	0.022069	0.022069	0.0158989	0.0158989	0.0413699	0.022069	0.0283244	0.022069	0.022069	0.022069	0.022069	0.0237179	0.0346496	0.0702005	0.0477639	0.0482063	0.0158989	0.00483486	0.0036234
Butyriboletus yicibus	0.0549228	0.0549228	0.0705539	0.0599901	0.106183	0.0671035	0.061481	0.061481	0.0549228	0.0293252	0.0229964	0.0292584	0.0229964	0.0229964	0.0168216	0.0168216	0.042326	0.0229964	0.0292584	0.0229964	0.0229964	0.0229964	0.0229964	0.0246504	0.0355906	0.0689426	0.0487251	0.049166	0.0168216	0.00574163	0.00452925	0.00635011
Phlebopus portentosus	0.0633684	0.0633684	0.0747008	0.0685363	0.108832	0.0759017	0.0700297	0.0700297	0.0633684	0.0373871	0.0309442	0.0373011	0.0309442	0.0309442	0.0372299	0.0372299	0.0636431	0.0309442	0.0373011	0.0309442	0.0309442	0.0309442	0.0309442	0.0453281	0.0437332	0.077788	0.0637681	0.057668	0.0637946	0.0516153	0.050327	0.054192	0.0551583
Gyrodon lividus	0.0773091	0.0773091	0.0889718	0.0758081	0.124218	0.0894328	0.0841495	0.0841495	0.0773091	0.0636695	0.0569024	0.0635186	0.0569024	0.0569024	0.0504449	0.0504449	0.0776508	0.0569024	0.0635186	0.0569024	0.0569024	0.0569024	0.0569024	0.0587785	0.0702261	0.100666	0.0837787	0.0775239	0.0705333	0.0652641	0.0639468	0.0600164	0.0656024	0.0436321
Paxillus rubicundulus	0.0636431	0.0636431	0.0750288	0.0555091	0.116083	0.0754798	0.0703351	0.0703351	0.0636431	0.0567687	0.0501128	0.0566357	0.0501128	0.0501128	0.0437332	0.0437332	0.0705036	0.0501128	0.0566357	0.0501128	0.0501128	0.0501128	0.0501128	0.0519374	0.063245	0.0932016	0.0766024	0.0704392	0.0635186	0.0583144	0.0570134	0.0531311	0.0586484	0.0496702	0.0183594
Paxillus adelphus	0.0636431	0.0636431	0.0750288	0.0555091	0.116083	0.0753163	0.0703351	0.0703351	0.0636431	0.0567687	0.0501128	0.0566357	0.0501128	0.0501128	0.0437332	0.0437332	0.0705036	0.0501128	0.0566357	0.0501128	0.0501128	0.0501128	0.0501128	0.0519374	0.063245	0.0864731	0.0700297	0.0639121	0.0570134	0.0583144	0.0570134	0.0531311	0.0586484	0.0496702	0.0245421	0.006039
Boletus recapitulatus	0.069756	0.069756	0.0857644	0.0815668	0.108388	0.0820934	0.0764519	0.0764519	0.069756	0.0436493	0.037159	0.0435486	0.037159	0.037159	0.0434654	0.0434654	0.0700589	0.037159	0.0435486	0.037159	0.037159	0.037159	0.037159	0.0516166	0.0500164	0.0934305	0.0701967	0.0706069	0.0702261	0.0579513	0.0566587	0.0605367	0.0615062	0.0700589	0.0976771	0.0902908	0.0902908
B.sp18	0.0794032	0.0794032	0.0955761	0.0846812	0.118491	0.0921247	0.0861551	0.0861551	0.0794032	0.0531954	0.0466167	0.0402198	0.0466167	0.0466167	0.05297	0.05297	0.0799066	0.0466167	0.0530718	0.0466167	0.0466167	0.0466167	0.0466167	0.0612225	0.0531954	0.103578	0.0666305	0.0799066	0.0800985	0.0676461	0.0663436	0.070251	0.0712278	0.0799066	0.107851	0.100338	0.100338	0.0214427
B.sp19	0.074565	0.074565	0.0906483	0.0798069	0.113406	0.0871571	0.0812859	0.0812859	0.074565	0.0484614	0.0419233	0.0355553	0.0419233	0.0419233	0.0482565	0.0482565	0.0750369	0.0419233	0.0483491	0.0419233	0.0419233	0.0419233	0.0419233	0.0564629	0.0548558	0.0955457	0.0584229	0.0721222	0.0752167	0.0628458	0.0615475	0.0654423	0.066416	0.0750369	0.102835	0.0953801	0.0953801	0.0168477	0.0137184
Boletus magnificus	0.0795665	0.0795665	0.0933543	0.0848527	0.113509	0.0923083	0.0863282	0.0863282	0.0795665	0.0535336	0.0469214	0.0437628	0.0469214	0.0469214	0.0533053	0.0533053	0.0803828	0.0469214	0.0534084	0.0469214	0.0469214	0.0469214	0.0469214	0.0615998	0.0599797	0.104187	0.0704591	0.0809378	0.0805772	0.0680573	0.0667483	0.0706752	0.0716569	0.0803828	0.10848	0.100922	0.100922	0.0216276	0.0153153	0.01702
Lanmaoa pallidorosea	0.0694556	0.0694556	0.0853886	0.0746415	0.107895	0.0819986	0.0761208	0.0761208	0.0694556	0.037159	0.0307568	0.037074	0.0307568	0.0307568	0.0370037	0.0370037	0.063245	0.0307568	0.037074	0.0307568	0.0307568	0.0307568	0.0307568	0.0450503	0.0434654	0.0863003	0.0633684	0.0637875	0.0633945	0.0512965	0.0500164	0.0538568	0.0548169	0.063245	0.0905103	0.0832463	0.0832463	0.00606367	0.0152153	0.0106585	0.0153707
T.sp2	0.0628262	0.0628262	0.0785836	0.0547998	0.112125	0.0746683	0.0694269	0.0694269	0.0628262	0.037074	0.0306871	0.0369894	0.0306871	0.0306871	0.0244867	0.0244867	0.0502096	0.0306871	0.0369894	0.0306871	0.0306871	0.0306871	0.0306871	0.0323798	0.0433655	0.0838138	0.063219	0.0636374	0.0439194	0.0384937	0.0372299	0.0334585	0.0356585	0.0630961	0.0571482	0.0438348	0.0438348	0.0694556	0.0792147	0.0743883	0.0796823	0.0627048
Tylopilus virens	0.0895361	0.0895361	0.105969	0.08581	0.141817	0.101727	0.0963823	0.0963823	0.0895361	0.0650733	0.0583712	0.0605601	0.0583712	0.0583712	0.0519807	0.0519807	0.0789189	0.0583712	0.0649208	0.0583712	0.0583712	0.0583712	0.0583712	0.0602338	0.0715604	0.113962	0.0878391	0.0927745	0.0747058	0.066657	0.0653538	0.0614649	0.0637334	0.0922159	0.0886587	0.0768937	0.0768937	0.0987223	0.0950001	0.0992208	0.101226	0.0916301	0.0350353
Boletus rubropunctus	0.0496899	0.0496899	0.0650811	0.0546724	0.0978106	0.0618227	0.056155	0.056155	0.0496899	0.0244408	0.0182089	0.0243858	0.0182089	0.0182089	0.0121085	0.0121085	0.0372299	0.0182089	0.0243858	0.0182089	0.0182089	0.0182089	0.0182089	0.019823	0.0306293	0.0723453	0.0499964	0.0504325	0.0310151	0.0257851	0.0245421	0.028271	0.0292032	0.0499004	0.0633945	0.0565262	0.0565262	0.0561776	0.0657772	0.0610229	0.0661747	0.0495951	0.0244867	0.056261
Aureoboletus roxana	0.0486035	0.0486035	0.0640266	0.0535149	0.0982322	0.0608211	0.0550831	0.0550831	0.0486035	0.0233422	0.0170878	0.0232894	0.0170878	0.0170878	0.0232456	0.0232456	0.0489042	0.0170878	0.0232894	0.0170878	0.0170878	0.0170878	0.0170878	0.0311196	0.0295577	0.0714434	0.0489988	0.0494388	0.0490184	0.0372173	0.0359559	0.0397402	0.0406863	0.0489042	0.0756011	0.0685454	0.0685454	0.0552118	0.0648558	0.0600792	0.0652517	0.0486035	0.0484912	0.0768791	0.0232456
Xerocomus ferrugineus	0.0433655	0.0433655	0.0586283	0.0482976	0.0933905	0.0554045	0.0497851	0.0497851	0.0433655	0.0121582	0.006039	0.0121311	0.006039	0.006039	0.0121085	0.0121085	0.0372299	0.006039	0.0121311	0.006039	0.006039	0.006039	0.006039	0.019823	0.0182838	0.0592903	0.0373011	0.0377565	0.0373157	0.0257851	0.0245421	0.028271	0.0292032	0.0372299	0.0633945	0.0565262	0.0565262	0.0434654	0.05297	0.0482565	0.0533053	0.0370037	0.0369194	0.0647954	0.0121085	0.0109615
Xerocomellus redeuilhii	0.037074	0.037074	0.0522095	0.0419561	0.0866805	0.0490201	0.0434483	0.0434483	0.037074	0.0121582	0.006039	0.0121311	0.006039	0.006039	0	0	0.0246911	0.006039	0.0121311	0.006039	0.006039	0.006039	0.006039	0.0075873	0.0182838	0.0592903	0.0373011	0.0377565	0.0247475	0.0134385	0.0122083	0.0158989	0.0168216	0.0372299	0.0504449	0.0437332	0.0437332	0.0434654	0.05297	0.0482565	0.0533053	0.0370037	0.0244867	0.0519807	0.0121085	0.0232456	0.0121085
X.sp1	0.037074	0.037074	0.0522095	0.0419561	0.0866805	0.0490201	0.0434483	0.0434483	0.037074	0.0121582	0.006039	0.0121311	0.006039	0.006039	0	0	0.0246911	0.006039	0.0121311	0.006039	0.006039	0.006039	0.006039	0.0075873	0.0182838	0.0592903	0.0373011	0.0377565	0.0247475	0.0134385	0.0122083	0.0158989	0.0168216	0.0372299	0.0504449	0.0437332	0.0437332	0.0434654	0.05297	0.0482565	0.0533053	0.0370037	0.0244867	0.0519807	0.0121085	0.0232456	0.0121085	0
B.sp8	0.0402965	0.0402965	0.0425672	0.0482614	0.0879047	0.0396267	0.0339446	0.0339446	0.0402965	0.0401278	0.0337266	0.027473	0.0337266	0.0337266	0.0399605	0.0399605	0.0661875	0.0337266	0.0400362	0.0337266	0.0337266	0.0337266	0.0337266	0.0480023	0.0464208	0.0892223	0.0531954	0.0667288	0.0566357	0.0510591	0.0497851	0.053607	0.0545625	0.0661875	0.0867417	0.0729985	0.0729985	0.0660592	0.0690044	0.0642398	0.0728024	0.0657772	0.0528476	0.0812151	0.0399605	0.0515511	0.0399605	0.0399605	0.0399605
Boletus sinoedulis	0.0434483	0.0434483	0.0457366	0.0514374	0.0912601	0.0427801	0.037074	0.037074	0.0434483	0.0432661	0.0368355	0.0305601	0.0368355	0.0368355	0.0430855	0.0430855	0.0694269	0.0368355	0.0431672	0.0368355	0.0368355	0.0368355	0.0368355	0.0511611	0.0495755	0.0925622	0.0563943	0.0699697	0.0566357	0.0510591	0.0497851	0.053607	0.0545625	0.0694269	0.0900724	0.07627	0.07627	0.0692922	0.0722315	0.0674567	0.0760578	0.0689959	0.0560249	0.0844874	0.0430855	0.0547228	0.0430855	0.0430855	0.0430855
T.sp3	0.0560474	0.0560474	0.0715684	0.0610809	0.104582	0.06775	0.0625585	0.0625585	0.0560474	0.0244408	0.0307568	0.0307568	0.0307568	0.0307568	0.0245421	0.0245421	0.050327	0.0307568	0.0307568	0.0307568	0.0307568	0.0307568	0.0307568	0.0262046	0.0368497	0.0840173	0.0567687	0.0637875	0.0440218	0.0385824	0.0373157	0.0411158	0.0420659	0.063245	0.0771558	0.0700589	0.0700589	0.0696199	0.0727139	0.0679064	0.0695769	0.0628518	0.0372299	0.0674808	0.0245421	0.0486035	0.0370037	0.0245421	0.0245421
Tylopilus neofelleus	0.0560474	0.0560474	0.0715684	0.0610809	0.104582	0.06775	0.0625585	0.0625585	0.0560474	0.0244408	0.0307568	0.0307568	0.0307568	0.0307568	0.0245421	0.0245421	0.050327	0.0307568	0.0307568	0.0307568	0.0307568	0.0307568	0.0307568	0.0262046	0.0368497	0.0840173	0.0567687	0.0637875	0.0440218	0.0385824	0.0373157	0.0411158	0.0420659	0.063245	0.0771558	0.0700589	0.0700589	0.0696199	0.0727139	0.0679064	0.0695769	0.0628518	0.0372299	0.0674808	0.0245421	0.0486035	0.0370037	0.0245421	0.0245421
L.sp1	0.0485179	0.0485179	0.0640169	0.0535332	0.0993426	0.0602223	0.0550292	0.0550292	0.0485179	0.0167524	0.0229964	0.0292584	0.0229964	0.0229964	0.0168216	0.0168216	0.042326	0.0229964	0.0229964	0.0229964	0.0229964	0.0229964	0.0229964	0.0246504	0.0290822	0.0779624	0.0552655	0.0556972	0.0376329	0.026001	0.0247475	0.0285081	0.0294482	0.0551583	0.055288	0.0553958	0.0553958	0.0615062	0.0712278	0.066416	0.0716569	0.0548169	0.0419689	0.0702409	0.0292032	0.0406863	0.0292032	0.0168216	0.0168216
Leccinum rugosiceps	0.0602475	0.0602475	0.0748419	0.0653818	0.10943	0.0721746	0.0668745	0.0668745	0.0602475	0.0278718	0.0342487	0.0406187	0.0342487	0.0342487	0.0279893	0.0279893	0.054019	0.0342487	0.0342487	0.0342487	0.0342487	0.0342487	0.0342487	0.0359739	0.0403698	0.0903184	0.0671664	0.0675809	0.0476762	0.03581	0.0345407	0.0383486	0.0393006	0.0670342	0.0671947	0.0673276	0.0673276	0.0734496	0.0833055	0.0784336	0.0819286	0.0666129	0.0535556	0.0800381	0.0405408	0.0515671	0.0405408	0.0279893	0.0279893
Pulveroboletus macrosporus	0.0628262	0.0628262	0.0785836	0.0679457	0.10547	0.0750222	0.0694269	0.0694269	0.0628262	0.0308151	0.0244867	0.0307451	0.0244867	0.0244867	0.0306871	0.0306871	0.0566357	0.0244867	0.0307451	0.0244867	0.0244867	0.0244867	0.0244867	0.0386469	0.037074	0.076957	0.0567457	0.0571741	0.050327	0.044819	0.0435486	0.0473597	0.0483125	0.0438174	0.0703646	0.0764519	0.0764519	0.0629737	0.0726837	0.0678783	0.0731186	0.0562858	0.0434483	0.0760773	0.0306871	0.042166	0.0306871	0.0306871	0.0306871
P.sp2	0.0695911	0.0695911	0.0855577	0.074788	0.112843	0.0819443	0.07627	0.07627	0.0695911	0.0372299	0.0308151	0.0371446	0.0308151	0.0308151	0.037074	0.037074	0.0633684	0.0308151	0.0371446	0.0308151	0.0308151	0.0308151	0.0308151	0.0451365	0.0435486	0.0722918	0.0634924	0.0639121	0.0570134	0.0513955	0.0501128	0.0539608	0.0549228	0.0504246	0.0773091	0.0834111	0.0834111	0.069756	0.0795591	0.0747112	0.080031	0.0629737	0.0499964	0.0829965	0.037074	0.0486969	0.037074	0.037074	0.037074
Pulveroboletus flaviscabrosus	0.0563943	0.0563943	0.0720188	0.0614616	0.0986502	0.068495	0.062948	0.062948	0.0563943	0.037074	0.0306871	0.0369894	0.0306871	0.0306871	0.0369194	0.0369194	0.0630961	0.0306871	0.0369894	0.0306871	0.0306871	0.0306871	0.0306871	0.0449466	0.0433655	0.0835883	0.063219	0.0636374	0.0567687	0.0511775	0.0499004	0.0537316	0.0546894	0.0502096	0.0703646	0.0698926	0.0698926	0.0694556	0.0792147	0.0743883	0.0796823	0.0627048	0.0497851	0.0826358	0.0369194	0.0484912	0.0369194	0.0369194	0.0369194
Pulveroboletus reticulopileus	0.0499964	0.0499964	0.0654892	0.055012	0.0984504	0.0620027	0.0565033	0.0565033	0.0499964	0.0308151	0.0244867	0.0307451	0.0244867	0.0244867	0.0306871	0.0306871	0.0566357	0.0244867	0.0307451	0.0244867	0.0244867	0.0244867	0.0244867	0.0386469	0.037074	0.076957	0.0567457	0.0571741	0.050327	0.044819	0.0435486	0.0473597	0.0483125	0.0566357	0.0769704	0.0633684	0.0633684	0.0629737	0.0726837	0.0678783	0.0731186	0.0562858	0.0434483	0.0760773	0.0306871	0.042166	0.0306871	0.0306871	0.0306871
R.sp1	0.0760889	0.0760889	0.0921845	0.0946049	0.122127	0.0882422	0.0828131	0.0828131	0.0760889	0.0695911	0.0694269	0.0694269	0.0694269	0.0694269	0.0759405	0.0759405	0.10392	0.0694269	0.0628262	0.0694269	0.0694269	0.0694269	0.0694269	0.0845017	0.0761208	0.114127	0.0834111	0.0906305	0.0830468	0.0705922	0.0692922	0.0731924	0.0741675	0.0837427	0.105116	0.104386	0.104386	0.103712	0.11363	0.108641	0.110406	0.103253	0.103002	0.121949	0.0890724	0.082848	0.0759405	0.0759405	0.0759405
Retiboletus fuscus	0.0760889	0.0760889	0.0921845	0.0946049	0.122127	0.0882422	0.0828131	0.0828131	0.0760889	0.0695911	0.0694269	0.0694269	0.0694269	0.0694269	0.0759405	0.0759405	0.10392	0.0694269	0.0628262	0.0694269	0.0694269	0.0694269	0.0694269	0.0845017	0.0761208	0.114127	0.0834111	0.0906305	0.0830468	0.0705922	0.0692922	0.0731924	0.0741675	0.0837427	0.105116	0.104386	0.104386	0.103712	0.11363	0.108641	0.110406	0.103253	0.103002	0.121949	0.0890724	0.082848	0.0759405	0.0759405	0.0759405
R.sp2	0.0373011	0.0373011	0.0525345	0.055012	0.0775282	0.0491223	0.0437159	0.0437159	0.0373011	0.037074	0.0306871	0.0369894	0.0306871	0.0306871	0.0244867	0.0244867	0.0502096	0.0306871	0.0369894	0.0306871	0.0306871	0.0306871	0.0306871	0.0323798	0.0433655	0.0860908	0.063219	0.0636374	0.050327	0.0384937	0.0372299	0.0410211	0.0419689	0.0630961	0.0703646	0.0568792	0.0568792	0.0629737	0.0792147	0.0743883	0.0796823	0.0627048	0.0497851	0.0782349	0.0369194	0.0421047	0.0369194	0.0244867	0.0244867
Gyroporus cyanescens	0.13354	0.13354	0.143889	0.148139	0.187026	0.139344	0.13354	0.13354	0.13354	0.148116	0.140326	0.140326	0.140326	0.140326	0.133264	0.133264	0.164412	0.140326	0.147735	0.140326	0.140326	0.140326	0.140326	0.135655	0.155296	0.165888	0.156435	0.164325	0.157177	0.142772	0.14134	0.145636	0.146709	0.171402	0.188947	0.172595	0.172595	0.178785	0.189441	0.184045	0.189784	0.177932	0.16286	0.183814	0.147428	0.16129	0.147428	0.133264	0.133264
T.sp1	0.0894236	0.0894236	0.103498	0.0811773	0.133384	0.101577	0.0962603	0.0962603	0.0894236	0.0626793	0.0625332	0.069101	0.0625332	0.0625332	0.0689675	0.0689675	0.0964935	0.0625332	0.0560249	0.0625332	0.0625332	0.0625332	0.0625332	0.0741366	0.0562631	0.116218	0.0966856	0.0959371	0.0967278	0.0813383	0.0826507	0.0866089	0.0875984	0.0964935	0.110994	0.0898551	0.0898551	0.103002	0.106323	0.10811	0.110155	0.0958803	0.0821327	0.116369	0.0819386	0.0810929	0.0689675	0.0689675	0.0689675
Tylopilus balloui	0.0894236	0.0894236	0.103498	0.0811773	0.133384	0.101577	0.0962603	0.0962603	0.0894236	0.0626793	0.0625332	0.069101	0.0625332	0.0625332	0.0689675	0.0689675	0.0964935	0.0625332	0.0560249	0.0625332	0.0625332	0.0625332	0.0625332	0.0741366	0.0562631	0.116218	0.0966856	0.0959371	0.0967278	0.0813383	0.0826507	0.0866089	0.0875984	0.0964935	0.110994	0.0898551	0.0898551	0.103002	0.106323	0.10811	0.110155	0.0958803	0.0821327	0.116369	0.0819386	0.0810929	0.0689675	0.0689675	0.0689675
B.sp7	0.00605021	0.00605021	0.00811187	0.0152315	0.0532087	0.00566639	0	0	0.00605021	0.0499964	0.0434483	0.0434483	0.0434483	0.0434483	0.0434483	0.0434483	0.0700297	0.0434483	0.0498806	0.0434483	0.0434483	0.0434483	0.0434483	0.0515959	0.0563943	0.0866467	0.0700297	0.0640371	0.0701967	0.0579278	0.0566357	0.060512	0.061481	0.0700297	0.0841495	0.0703351	0.0703351	0.0764519	0.0861551	0.0812859	0.0863282	0.0761208	0.0694269	0.0963823	0.056155	0.0550831	0.0497851	0.0434483	0.0434483
P.sp1	0.171066	0.171066	0.174889	0.186661	0.11518	0.176345	0.171066	0.171066	0.171066	0.174203	0.16047	0.172403	0.16047	0.16047	0.16047	0.16047	0.20413	0.16047	0.172403	0.16047	0.16047	0.16047	0.16047	0.174203	0.163514	0.119778	0.211243	0.197807	0.217396	0.188259	0.188259	0.194836	0.19648	0.111062	0.16047	0.16623	0.16623	0.167976	0.200816	0.20011	0.215964	0.281748	0.208269	0.246122	0.181748	0.175574	0.171066	0.16047	0.16047
Mycoamaranthus cambodgensis	0.0502096	0.0502096	0.0657733	0.0422314	0.101252	0.0624856	0.0567457	0.0567457	0.0502096	0.0309442	0.0245885	0.0308736	0.0245885	0.0245885	0.0183939	0.0183939	0.0440043	0.0245885	0.0308736	0.0245885	0.0245885	0.0245885	0.0245885	0.0262544	0.0372299	0.0775066	0.0569901	0.05742	0.0441072	0.0323369	0.0310744	0.034862	0.0326526	0.0568792	0.0504449	0.0440218	0.0440218	0.063245	0.0729985	0.0681718	0.0734374	0.0565262	0.0182838	0.0498664	0.0308151	0.0423441	0.0308151	0.0183939	0.0183939
Harrya chromapes	0.0670069	0.0670069	0.0828206	0.0606006	0.109818	0.0794076	0.0736258	0.0736258	0.0670069	0.0540317	0.0474724	0.0539067	0.0474724	0.0474724	0.0411739	0.0411739	0.0675577	0.0474724	0.0539067	0.0474724	0.0474724	0.0474724	0.0474724	0.0492625	0.060424	0.101929	0.0808142	0.0812056	0.0612053	0.0555458	0.0542617	0.0529821	0.0537285	0.0675577	0.0659846	0.0654153	0.0654153	0.0870858	0.0969977	0.0921049	0.097557	0.0801494	0.0202905	0.0561796	0.0411739	0.0591109	0.0538037	0.0411739	0.0411739
[truncated: 20 more columns]

## Sheet: Lactarius
	L.sp1	L.sp2	Lactarius volemus	L.sp3	L.sp6	L.sp4	L.sp5	Lactarius longipilus	L.sp7	L.sp8	Lactarius crocatus	L.sp9	Lactarius acicularis	L.sp12	L.sp11	Lactifluus pinguis	L.sp15	L.sp14	L.sp13	L.sp10	Lactarius glaucescens	L.sp28	Lactarius aff gerardii	L.sp16	Lactarius pseudohatsudake	L.sp18	L.sp24	L.sp23	Lactarius hengduanensis	L.sp21	Lactarius small	L.sp22	L.sp19	Lactarius akahatsu	L.sp20	Lactarius deliciosus	L.sp25	Lactarius hatsudake	L.sp26	Lactarius kesiyae	L.sp27	Lactarius piperatus	L.sp31	L.sp32	L.sp29	L.sp30	Lactarius hygrophoroides	L.sp17
L.sp1																																																	0.0633145
L.sp2	0.135816																																																n/c
Lactarius volemus	0.128044	0.024329																																															0.0205116
L.sp3	0.134754	0.0268889	0.0167224																																														0
L.sp6	0.129292	0.0223364	0.0145334	0.00436144																																													n/c
L.sp4	0.128833	0.036194	0.024606	0.00877592	0.0132048																																												0
L.sp5	0.134754	0.0268889	0.0167224	0	0.00436144	0.00877592																																											0
Lactarius longipilus	0.129292	0.0223364	0.0179704	0.0175787	0.0131433	0.0266132	0.0175787																																										0
L.sp7	0.134273	0.0268065	0.0213617	0.0221208	0.0176415	0.0312595	0.0221208	0.00877592																																									0
L.sp8	0.181783	0.0746629	0.0704481	0.0737067	0.0688853	0.0837173	0.0737067	0.0641325	0.0739886																																								0.0453147
Lactarius crocatus	0.151743	0.054904	0.0465207	0.0494829	0.0448419	0.0590398	0.0494829	0.040253	0.0496659	0.02235																																							0
L.sp9	0.151743	0.054904	0.0465207	0.0494829	0.0448419	0.0590398	0.0494829	0.040253	0.0496659	0.02235	0																																						n/c
Lactarius acicularis	0.139664	0.0313558	0.0236447	0.0266132	0.0221084	0.0358181	0.0266132	0.0221084	0.0220417	0.069188	0.0450326	0.0450326																																					0
L.sp12	0.139664	0.0313558	0.0236447	0.0266132	0.0221084	0.0358181	0.0266132	0.0221084	0.0220417	0.069188	0.0450326	0.0450326	0																																				0
L.sp11	0.151189	0.0406756	0.0327959	0.0357979	0.0312243	0.0451732	0.0357979	0.0312243	0.0311288	0.076645	0.0545261	0.0545261	0.00877106	0.00877106																																			n/c
Lactifluus pinguis	0.153411	0.0428677	0.0360274	0.0334033	0.0379761	0.0427102	0.0334033	0.0379761	0.0424466	0.0850011	0.0602612	0.0602612	0.0198292	0.0198292	0.0288916																																		0.00436431
L.sp15	0.150639	0.0405492	0.0337427	0.0311288	0.0356879	0.0404005	0.0311288	0.0356879	0.0401518	0.0837667	0.0590738	0.0590738	0.0175983	0.0175983	0.0266281	0.00218012																																	n/c
L.sp14	0.156806	0.0453407	0.038443	0.0357979	0.0404005	0.0451732	0.0357979	0.0404005	0.0448929	0.0889971	0.0640266	0.0640266	0.0221332	0.0221332	0.0312595	0.00657395	0.00437442																																0
L.sp13	0.150639	0.0405492	0.0337427	0.0311288	0.0356879	0.0404005	0.0311288	0.0356879	0.0401518	0.0837667	0.0590738	0.0590738	0.0175983	0.0175983	0.0266281	0.00218012	0	0.00437442																															0
L.sp10	0.167218	0.0544948	0.0464231	0.0494547	0.0448165	0.0590059	0.0494547	0.0448165	0.0446781	0.0837173	0.0590398	0.0590398	0.0220294	0.0220294	0.0311113	0.0332826	0.0310165	0.0356678	0.0310165																														n/c
Lactarius glaucescens	0.1561	0.144493	0.146889	0.143671	0.149035	0.154985	0.143671	0.149035	0.14317	0.172629	0.160346	0.160346	0.137949	0.137949	0.149035	0.12735	0.127361	0.133054	0.127361	0.132676																													0.0216366
L.sp28	0.1423	0.124119	0.127144	0.124044	0.129254	0.134965	0.124044	0.129254	0.123623	0.151961	0.140181	0.140181	0.118539	0.118539	0.129254	0.108252	0.108261	0.113729	0.108261	0.113415	0.0216366																												n/c
Lactarius aff gerardii	0.153818	0.123741	0.126783	0.123666	0.128899	0.134636	0.123666	0.123741	0.118137	0.147409	0.134614	0.134614	0.118137	0.118137	0.123741	0.107306	0.107814	0.113305	0.107814	0.121105	0.0719847	0.0569809																											0.0123118
L.sp16	0.143291	0.114321	0.117317	0.114251	0.119418	0.125048	0.114251	0.114321	0.108819	0.147195	0.130226	0.130226	0.108819	0.108819	0.114321	0.0986252	0.0986323	0.104023	0.0986323	0.113797	0.0689944	0.0540917	0.00964832																										n/c
Lactarius pseudohatsudake	0.168826	0.147861	0.149892	0.146633	0.152054	0.158076	0.146633	0.146724	0.140844	0.175931	0.163493	0.163493	0.140844	0.140844	0.146724	0.130134	0.130146	0.135905	0.130146	0.135517	0.065362	0.0739983	0.074899	0.0738029																									0
L.sp18	0.168826	0.147861	0.149892	0.146633	0.152054	0.158076	0.146633	0.146724	0.140844	0.175931	0.163493	0.163493	0.140844	0.140844	0.146724	0.130134	0.130146	0.135905	0.130146	0.135517	0.065362	0.0739983	0.074899	0.0738029	0																								0
L.sp24	0.168826	0.147861	0.149892	0.146633	0.152054	0.158076	0.146633	0.146724	0.140844	0.175931	0.163493	0.163493	0.140844	0.140844	0.146724	0.130134	0.130146	0.135905	0.130146	0.135517	0.065362	0.0739983	0.074899	0.0738029	0	0																							n/c
L.sp23	0.168826	0.147861	0.149892	0.146633	0.152054	0.158076	0.146633	0.146724	0.140844	0.175931	0.163493	0.163493	0.140844	0.140844	0.146724	0.130134	0.130146	0.135905	0.130146	0.135517	0.065362	0.0739983	0.074899	0.0738029	0	0	0																						n/c
Lactarius hengduanensis	0.168826	0.147861	0.149892	0.146633	0.152054	0.158076	0.146633	0.146724	0.140844	0.175931	0.163493	0.163493	0.140844	0.140844	0.146724	0.130134	0.130146	0.135905	0.130146	0.135517	0.065362	0.0739983	0.074899	0.0738029	0	0	0	0																					0
L.sp21	0.182075	0.158846	0.16083	0.157512	0.163009	0.169156	0.157512	0.157611	0.151611	0.187342	0.174644	0.174644	0.151611	0.151611	0.157611	0.140744	0.140757	0.146633	0.140757	0.146209	0.0750561	0.0838004	0.0847011	0.0835765	0.00874975	0.00874975	0.00874975	0.00874975	0.00874975																				n/c
Lactarius small	0.168826	0.147861	0.149892	0.146633	0.152054	0.158076	0.146633	0.146724	0.140844	0.175931	0.163493	0.163493	0.140844	0.140844	0.146724	0.130134	0.130146	0.135905	0.130146	0.135517	0.065362	0.0739983	0.074899	0.0738029	0	0	0	0	0	0.00874975																			0
L.sp22	0.168826	0.147861	0.149892	0.146633	0.152054	0.158076	0.146633	0.146724	0.140844	0.175931	0.163493	0.163493	0.140844	0.140844	0.146724	0.130134	0.130146	0.135905	0.130146	0.135517	0.065362	0.0739983	0.074899	0.0738029	0	0	0	0	0	0.00874975	0																		0
L.sp19	0.170476	0.149229	0.151255	0.147988	0.153418	0.159456	0.147988	0.14808	0.142185	0.177352	0.164882	0.164882	0.142185	0.142185	0.14808	0.131456	0.131468	0.137241	0.131468	0.136848	0.0665697	0.0752195	0.0761202	0.0750205	0.00109036	0.00109036	0.00109036	0.00109036	0.00109036	0.00765267	0.00109036	0.00109036																	0.00218072
Lactarius akahatsu	0.169016	0.147953	0.149986	0.146724	0.152149	0.158176	0.146724	0.146816	0.140931	0.176044	0.163597	0.163597	0.140931	0.140931	0.146816	0.130214	0.130226	0.135989	0.130226	0.146118	0.075012	0.0837509	0.0652632	0.0641939	0.00874492	0.00874492	0.00874492	0.00874492	0.00874492	0.0175983	0.00874492	0.00874492	0.00984817																0
L.sp20	0.169016	0.147953	0.149986	0.146724	0.152149	0.158176	0.146724	0.146816	0.140931	0.176044	0.163597	0.163597	0.140931	0.140931	0.146816	0.130214	0.130226	0.135989	0.130226	0.146118	0.075012	0.0837509	0.0652632	0.0641939	0.00874492	0.00874492	0.00874492	0.00874492	0.00874492	0.0175983	0.00874492	0.00874492	0.00984817	0															0
Lactarius deliciosus	0.169961	0.148389	0.15186	0.152595	0.152595	0.164188	0.152595	0.147244	0.141338	0.17658	0.164084	0.164084	0.141338	0.141338	0.147244	0.135893	0.135905	0.130146	0.135905	0.135989	0.0704203	0.0791405	0.0800442	0.0789296	0.0132846	0.0132846	0.0132846	0.0132846	0.0132846	0.0222808	0.0132846	0.0132846	0.0144056	0.0222682	0.0222682														0
L.sp25	0.169961	0.148389	0.15186	0.152595	0.152595	0.164188	0.152595	0.147244	0.141338	0.17658	0.164084	0.164084	0.141338	0.141338	0.147244	0.135893	0.135905	0.130146	0.135905	0.135989	0.0704203	0.0791405	0.0800442	0.0789296	0.0132846	0.0132846	0.0132846	0.0132846	0.0132846	0.0222808	0.0132846	0.0132846	0.0144056	0.0222682	0.0222682	0													0
Lactarius hatsudake	0.168826	0.147861	0.149892	0.146633	0.152054	0.158076	0.146633	0.146724	0.140844	0.175931	0.163493	0.163493	0.140844	0.140844	0.146724	0.130134	0.130146	0.135905	0.130146	0.135517	0.065362	0.0739983	0.074899	0.0738029	0	0	0	0	0	0.00874975	0	0	0.00109036	0.00874492	0.00874492	0.0132846	0.0132846												0
L.sp26	0.168826	0.147861	0.149892	0.146633	0.152054	0.158076	0.146633	0.146724	0.140844	0.175931	0.163493	0.163493	0.140844	0.140844	0.146724	0.130134	0.130146	0.135905	0.130146	0.135517	0.065362	0.0739983	0.074899	0.0738029	0	0	0	0	0	0.00874975	0	0	0.00109036	0.00874492	0.00874492	0.0132846	0.0132846	0											0
Lactarius kesiyae	0.161191	0.141924	0.14659	0.140757	0.146118	0.152054	0.140757	0.140844	0.135047	0.180715	0.168226	0.168226	0.145517	0.145517	0.151422	0.134787	0.134799	0.140583	0.134799	0.140181	0.0698858	0.0785354	0.0794321	0.0783277	0.0131901	0.0131901	0.0131901	0.0131901	0.0131901	0.0221208	0.0131901	0.0131901	0.014303	0.0221084	0.0221084	0.0268737	0.0268737	0.0131901	0.0131901										0
L.sp27	0.161191	0.141924	0.14659	0.140757	0.146118	0.152054	0.140757	0.140844	0.135047	0.180715	0.168226	0.168226	0.145517	0.145517	0.151422	0.134787	0.134799	0.140583	0.134799	0.140181	0.0698858	0.0785354	0.0794321	0.0783277	0.0131901	0.0131901	0.0131901	0.0131901	0.0131901	0.0221208	0.0131901	0.0131901	0.014303	0.0221084	0.0221084	0.0268737	0.0268737	0.0131901	0.0131901	0									n/c
Lactarius piperatus	0.195465	0.178221	0.184478	0.180466	0.186092	0.192466	0.180466	0.187941	0.181642	0.207767	0.199951	0.199951	0.176178	0.176178	0.186092	0.15433	0.154346	0.160343	0.154346	0.167023	0.0370326	0.0594791	0.106214	0.102024	0.0805102	0.0805102	0.0805102	0.0805102	0.0805102	0.0903974	0.0805102	0.0805102	0.081742	0.0903438	0.0903438	0.0857181	0.0857181	0.0805102	0.0805102	0.0850583	0.0850583								0.00744274
L.sp31	0.20281	0.187233	0.193593	0.191288	0.196991	0.200592	0.191288	0.196991	0.190587	0.210896	0.19785	0.19785	0.185066	0.185066	0.196991	0.162972	0.162989	0.169085	0.162989	0.169953	0.0532266	0.0762699	0.119397	0.110079	0.0912242	0.0912242	0.0912242	0.0912242	0.0912242	0.101254	0.0912242	0.0912242	0.0924737	0.0999359	0.0999359	0.0965424	0.0965424	0.0912242	0.0912242	0.0957909	0.0957909	0.0183495							0.00438796
L.sp32	0.201415	0.185974	0.192415	0.190331	0.190222	0.199585	0.190331	0.195735	0.194981	0.221174	0.207899	0.207899	0.183822	0.183822	0.195735	0.1673	0.167318	0.173469	0.167318	0.167354	0.0627502	0.0861805	0.131264	0.121787	0.101371	0.101371	0.101371	0.101371	0.101371	0.111547	0.101371	0.101371	0.102639	0.11148	0.11148	0.104225	0.104225	0.101371	0.101371	0.105959	0.105959	0.0266313	0.0215896						0.0311639
L.sp29	0.189605	0.17685	0.176602	0.165174	0.170706	0.176919	0.165174	0.181657	0.175419	0.212448	0.193573	0.193573	0.169986	0.169986	0.181657	0.148271	0.148286	0.1489	0.148286	0.175308	0.0545436	0.0687538	0.102524	0.0934406	0.101124	0.101124	0.101124	0.101124	0.101124	0.111273	0.101124	0.101124	0.102388	0.101184	0.101184	0.101522	0.101522	0.101124	0.101124	0.105701	0.105701	0.0496374	0.0508408	0.0568753					0.0268065
L.sp30	0.197397	0.185598	0.18457	0.173053	0.178628	0.184917	0.173053	0.189654	0.18334	0.220763	0.201686	0.201686	0.17787	0.17787	0.189654	0.155993	0.156008	0.156659	0.156008	0.172323	0.046169	0.0689238	0.11284	0.103614	0.093511	0.093511	0.093511	0.093511	0.093511	0.103552	0.093511	0.093511	0.094762	0.10349	0.10349	0.0938763	0.0938763	0.093511	0.093511	0.098073	0.098073	0.0310146	0.0333069	0.0380003	0.0177681				n/c
Lactarius hygrophoroides	0.197118	0.165026	0.16284	0.158215	0.163649	0.169727	0.158215	0.153006	0.141816	0.17665	0.164335	0.164335	0.147035	0.147035	0.152912	0.13653	0.136542	0.142308	0.136542	0.141729	0.0741182	0.0709058	0.0742161	0.0712159	0.0765074	0.0765074	0.0765074	0.0765074	0.0765074	0.0863513	0.0765074	0.0765074	0.0777338	0.0863002	0.0863002	0.0816796	0.0816796	0.0765074	0.0765074	0.0810528	0.0810528	0.0811313	0.0983813	0.108596	0.100865	0.0908071			0.00290602
L.sp17	0.193845	0.162325	0.160164	0.155556	0.160973	0.167023	0.155556	0.150361	0.139214	0.173903	0.161646	0.161646	0.144418	0.144418	0.150268	0.133944	0.133956	0.139696	0.133956	0.139129	0.0765191	0.0732873	0.0718118	0.0688233	0.0740852	0.0740852	0.0740852	0.0740852	0.0740852	0.0838995	0.0740852	0.0740852	0.0753079	0.0838499	0.0838499	0.0792341	0.0792341	0.0740852	0.0740852	0.0786275	0.0786275	0.0835583	0.100858	0.111105	0.103349	0.093259	0.00217952		0

## Sheet: Lyophyllum
	L.sp2	L.sp3	L.sp4	L.sp1	L.sp12	L.sp13	L.sp14	L.sp17	Lyophyllum shimeji	Lyophyllum fumosum	L.sp5	L.sp6	L.sp8	L.sp7	L.sp10	L.sp11	L.sp18	Lyophyllum connatum	L.sp20	Lyophyllum favrei	Lyophyllum leucophae	Lyophyllum infumatum	Lyophyllum moncalvoanum_PDD:96332	Lyophyllum decastes	L.sp19	L.sp15	L.sp16	L.sp9
L.sp2																													n/c
L.sp3	0																												0
L.sp4	0.00341437	0.00341437																											0
L.sp1	0.0137311	0.0137311	0.0102581																										n/c
L.sp12	0.20715	0.20715	0.202112	0.19773																									n/c
L.sp13	0.0103429	0.0103429	0.00688756	0.00368747	0.197793																								0.000560719
L.sp14	0.0102838	0.0102838	0.00682917	0.00340588	0.19773	0.000280312																							0
L.sp17	0.0102838	0.0102838	0.00682917	0.00340588	0.19773	0.000280312	0																						0
Lyophyllum shimeji	0.0166012	0.0166012	0.0131035	0.00965484	0.103772	0.00703206	0.00676209	0.00676209																					0.0135242
Lyophyllum fumosum	0.0109261	0.0109261	0.00746634	0.00589921	0.10148	0.00578463	0.0055838	0.0055838	0.0119031																				0.00771178
L.sp5	0.00341437	0.00341437	0	0.0102581	0.102112	0.00688756	0.00682917	0.00682917	0.0131035	0.00746634																			0
L.sp6	0.00341437	0.00341437	0	0.0102581	0.102112	0.00688756	0.00682917	0.00682917	0.0131035	0.00746634	0																		n/c
L.sp8	0.00341437	0.00341437	0	0.0102581	0.102112	0.00688756	0.00682917	0.00682917	0.0131035	0.00746634	0	0																	n/c
L.sp7	0.00341437	0.00341437	0	0.0102581	0.102112	0.00688756	0.00682917	0.00682917	0.0131035	0.00746634	0	0	0																n/c
L.sp10	0.0103236	0.0103236	0.00685547	0.0137657	0.102112	0.0138255	0.0137657	0.0137657	0.0195814	0.0128386	0.00685547	0.00685547	0.00685547	0.00685547															0
L.sp11	0.00341437	0.00341437	0	0.0102581	0.102112	0.00688756	0.00682917	0.00682917	0.0131035	0.00746634	0	0	0	0	0.00685547														0
L.sp18	0.0120248	0.0120248	0.0085565	0.00512212	0.197898	0.00198849	0.00170719	0.00170719	0.00849225	0.00730733	0.0085565	0.0085565	0.0085565	0.0085565	0.0155204	0.0085565													0.00341437
Lyophyllum connatum	0.0987269	0.0987269	0.0946693	0.0908913	0.182309	0.0948047	0.0946693	0.0946693	0.0879072	0.0940536	0.0946693	0.0946693	0.0946693	0.0946693	0.0951855	0.0946693	0.0966981												0
L.sp20	0.10004	0.10004	0.0959732	0.0921898	0.184052	0.096109	0.0959732	0.0959732	0.0891992	0.0953575	0.0959732	0.0959732	0.0959732	0.0959732	0.0964972	0.0959732	0.0980067	0.0011366											0.0022732
Lyophyllum favrei	0.163783	0.163783	0.159153	0.163301	0.148837	0.159309	0.159153	0.159153	0.159976	0.161409	0.159153	0.159153	0.159153	0.159153	0.168457	0.159153	0.161468	0.170674	0.172139										0
Lyophyllum leucophae	0.193877	0.193877	0.189036	0.184793	0.180313	0.1892	0.189036	0.189036	0.187409	0.186782	0.189036	0.189036	0.189036	0.189036	0.189293	0.189036	0.191457	0.166258	0.167715	0.13767									0
Lyophyllum infumatum	0.0426387	0.0426387	0.0389775	0.0377947	0.138437	0.0414853	0.0413428	0.0413428	0.0443672	0.0400875	0.0389775	0.0389775	0.0389775	0.0389775	0.042749	0.0389775	0.04318	0.0836844	0.0849679	0.160105	0.163034								0.00341938
Lyophyllum moncalvoanum_PDD:96332	0.0420349	0.0420349	0.0383777	0.03131	0.130088	0.0350762	0.0348388	0.0348388	0.0380087	0.0367963	0.0383777	0.0383777	0.0383777	0.0383777	0.0421435	0.0383777	0.0366576	0.0792173	0.0804926	0.167192	0.170855	0.0131408							0
Lyophyllum decastes	0.0289038	0.0289038	0.025335	0.0218241	0.126886	0.0254817	0.0253055	0.0253055	0.0301997	0.0240689	0.025335	0.025335	0.025335	0.025335	0.0253646	0.025335	0.0270877	0.0938254	0.0951338	0.182313	0.170332	0.0462687	0.0468736						0.00455209
L.sp19	0.0102838	0.0102838	0.00682917	0.00340588	0.19773	0.000280312	0	0	0.00676209	0.0055838	0.00682917	0.00682917	0.00682917	0.00682917	0.0137657	0.00682917	0.00170719	0.0946693	0.0959732	0.159153	0.189036	0.0413428	0.0348388	0.0253055					n/c
L.sp15	0.0102838	0.0102838	0.00682917	0.00340588	0.19773	0.000280312	0	0	0.00676209	0.0055838	0.00682917	0.00682917	0.00682917	0.00682917	0.0137657	0.00682917	0.00170719	0.0946693	0.0959732	0.159153	0.189036	0.0413428	0.0348388	0.0253055	0				n/c
L.sp16	0.0102838	0.0102838	0.00682917	0.00340588	0.19773	0.000280312	0	0	0.00676209	0.0055838	0.00682917	0.00682917	0.00682917	0.00682917	0.0137657	0.00682917	0.00170719	0.0946693	0.0959732	0.159153	0.189036	0.0413428	0.0348388	0.0253055	0	0			0
L.sp9	0.034887	0.034887	0.0312732	0.0419268	0.226696	0.0384416	0.0383777	0.0383777	0.0449532	0.0390523	0.0312732	0.0312732	0.0312732	0.0312732	0.0385299	0.0312732	0.0402063	0.130435	0.131803	0.180808	0.194141	0.0682948	0.0676693	0.0570548	0.0383777	0.0383777	0.0383777		n/c

## Sheet: Russula
	R.sp1	Russula cf.virescen	Russula viridirubro	Russula parvoviresc	R.sp2	R.sp3	Russula crustosa	Russula prasina	Russula xanthoviren	Russula parazurea	Russula violeipes	Russula andaluciana	Russula mariae	Russula atroglauca	Russula aeruginea	Russula ionochlora	Russula substriata	Russula viridicinna	Russula vesca	Russula heterophyll	R.sp4	R.sp5
R.sp1																							0.0061308
Russula cf.virescen	0.00312819																						0
Russula viridirubro	0.0125753	0.00940169																					0
Russula parvoviresc	0.00783756	0.00468669	0.00468669																				0
R.sp2	0.0174461	0.0142298	0.0238607	0.0190309																			n/c
R.sp3	0.0556621	0.052583	0.0629977	0.0577745	0.0474388																		0.0772407
Russula crustosa	0.0125753	0.00940169	0.00940169	0.00468669	0.0190309	0.0603755																	0
Russula prasina	0.0125753	0.00940169	0.00940169	0.00468669	0.0238607	0.0629977	0.00940169																0
Russula xanthoviren	0.0125753	0.00940169	0.00940169	0.00468669	0.0238607	0.0629977	0.00940169	0															0
Russula parazurea	0.0207112	0.0174724	0.0174724	0.0126708	0.0322501	0.0695944	0.0174724	0.0174724	0.0174724														0.00313941
Russula violeipes	0.0418568	0.0385234	0.0385234	0.033607	0.033815	0.0740328	0.0385234	0.033607	0.033607	0.0471874													0
Russula andaluciana	0.041704	0.0387633	0.0387633	0.033815	0.0340257	0.0718408	0.0387633	0.033815	0.033815	0.0474872	0.00945772												0
Russula mariae	0.0369169	0.033607	0.033607	0.0287195	0.0288961	0.0687081	0.033607	0.0287195	0.0287195	0.0421788	0.00468669	0.00471444											0
Russula atroglauca	0.0323653	0.0290403	0.0290403	0.0241257	0.0392047	0.0772444	0.0290403	0.0290403	0.0290403	0.0376235	0.0442422	0.05476	0.04931										0
Russula aeruginea	0.027258	0.0239784	0.0239784	0.0191241	0.0339848	0.0713819	0.0239784	0.0239784	0.0239784	0.0324121	0.0389592	0.04931	0.0439633	0.00471444									0
Russula ionochlora	0.0323265	0.0290058	0.0290058	0.0240972	0.0391571	0.0771419	0.0290058	0.0290058	0.0290058	0.0375777	0.044188	0.0546914	0.0492491	0.00950352	0.00470911								0
Russula substriata	0.0322037	0.0288961	0.0288961	0.0240065	0.0340257	0.0745342	0.0288961	0.0191464	0.0191464	0.037433	0.0340257	0.034239	0.0290749	0.0445247	0.0392047	0.0444698							0
Russula viridicinna	0.0183273	0.0151222	0.0151222	0.0103673	0.0287548	0.0688782	0.0151222	0.0151222	0.0151222	0.0136523	0.0435231	0.0437962	0.0385714	0.0329603	0.0278561	0.0329209	0.0338572						0.00188578
Russula vesca	0.0173415	0.014145	0.014145	0.00940169	0.0287195	0.0682523	0.014145	0.014145	0.014145	0.0126708	0.0434686	0.043741	0.0385234	0.0339848	0.0288619	0.0339441	0.033815	0.000942888					0
Russula heterophyll	0.0273049	0.0240246	0.0240246	0.0191696	0.0390085	0.0798848	0.0240246	0.0240246	0.0240246	0.015984	0.0541124	0.0544606	0.0490481	0.0445213	0.039207	0.0444663	0.0362632	0.0105243	0.0095475				0.00951442
R.sp4	0.0390627	0.0365268	0.0465491	0.041523	0.051936	0.0832464	0.0465491	0.0465491	0.0465491	0.055479	0.0570565	0.0626144	0.0622073	0.0577301	0.0522061	0.0576569	0.0574275	0.0526952	0.0516049	0.0625895			0.00470911
R.sp5	0.0390627	0.0365268	0.0465491	0.041523	0.051936	0.0832464	0.0465491	0.0465491	0.0465491	0.055479	0.0570565	0.0626144	0.0622073	0.0577301	0.0522061	0.0576569	0.0574275	0.0526952	0.0516049	0.0625895	0.00472772		0.00470911

## Sheet: Thelephora
	Thelephora palmata	Thelephora caryophyllea	Thelephora anthocephala	Thelephora terrestris	Thelephora versatilis	Thelephora pseudoversatili	T.sp1	Thelephora ganbajun	Thelephora vialis	T.sp2	T.sp3	T.sp4	T.sp5
Thelephora palmata														0.0255009
Thelephora caryophyllea	0.047587													0.000965342
Thelephora anthocephala	0.0513161	0.0214313												0.0143146
Thelephora terrestris	0.0598586	0.0322904	0.0378066											0.000603045
Thelephora versatilis	0.0703785	0.0504155	0.0574348	0.0460315										0.000482436
Thelephora pseudoversatili	0.0677957	0.0508484	0.053333	0.0529001	0.0287202									0.00080406
T.sp1	0.0663772	0.0447514	0.053532	0.0486641	0.0548408	0.0618911								0.00030091
Thelephora ganbajun	0.0662128	0.0445636	0.0533369	0.0484722	0.0546437	0.0617674	0.000151187							0
Thelephora vialis	0.0671834	0.0475302	0.0560415	0.0478987	0.056144	0.0630733	0.0177684	0.0176045						0
T.sp2	0.0691099	0.0462373	0.0532307	0.0435388	0.0531196	0.0633399	0.0139386	0.013793	0.0111268					0
T.sp3	0.0672085	0.044587	0.051516	0.0419288	0.0513946	0.0615087	0.012632	0.0124711	0.00983813	0.00120992				0
T.sp4	0.0658821	0.0431258	0.0492854	0.0390653	0.0529041	0.0609889	0.011328	0.0111684	0.0123116	0.0110947	0.00981002			0
T.sp5	0.0629733	0.0438564	0.0492863	0.0397795	0.0513983	0.0578879	0.0107114	0.0105521	0.0142184	0.0104824	0.00920127	0.0042516		0.00363748

## Sheet: Cantharellus
	Cantharellus sebosus	C.sp6	Cantharellus cinnabarinus	Cantharellus decolorans	Cantharellus tabernensis	Cantharellus subincarnatus	Cantharellus cibarius	Cantharellus cascadensis	Cantharellus pallens	Cantharellus appalachiensis	Cantharellus flavus	Cantharellus tenuithrix	Cantharellus roseocanus	Cantharellus formosus	Cantharellus enelensis	C.sp4	C.sp5	Cantharellus subalbidus	C.sp3	Cantharellus lateritius	C.sp1	Cantharellus lewisii	C.sp2
Cantharellus sebosus																								0
C.sp6	0.100148																							0
Cantharellus cinnabarinus	0.19094	0.0156991																						0.0219743
Cantharellus decolorans	0.139881	0.0557307	0.0693833																					n/c
Cantharellus tabernensis	0.126866	0.114713	0.115309	0.133264																				0.0154407
Cantharellus subincarnatus	0.101837	0.127012	0.127698	0.155599	0.108511																			n/c
Cantharellus cibarius	0.166121	0.120903	0.11283	0.145439	0.0921454	0.0895291																		0.0277367
Cantharellus cascadensis	0.16406	0.117658	0.10895	0.145846	0.0907748	0.0837528	0.0191703																	n/c
Cantharellus pallens	0.15493	0.108495	0.103518	0.136301	0.084197	0.0771083	0.0217795	0.0174409																0.00386218
Cantharellus appalachiensis	0.169134	0.128417	0.12332	0.157392	0.10083	0.102797	0.0436552	0.0397046	0.0256048															n/c
Cantharellus flavus	0.146734	0.117492	0.112493	0.145633	0.078854	0.0717377	0.0308359	0.01548	0.0174187	0.0396527														0.0102938
Cantharellus tenuithrix	0.140054	0.117158	0.112174	0.145208	0.0733803	0.0834014	0.0276214	0.023249	0.00962358	0.0315163	0.0232195													n/c
Cantharellus roseocanus	0.16406	0.117658	0.10895	0.145846	0.0907748	0.0837528	0.0154121	0.00766208	0.00966019	0.0316398	0.0233086	0.0154407												0
Cantharellus formosus	0.178991	0.0983223	0.0934334	0.144461	0.0814671	0.0751194	0.0410757	0.0395255	0.0254911	0.0482439	0.039474	0.0313759	0.0314983											0
Cantharellus enelensis	0.16406	0.117658	0.10895	0.145846	0.0907748	0.0837528	0.0154121	0.00766208	0.00966019	0.0316398	0.0233086	0.0154407	0	0.0314983										0
C.sp4	0.154046	0.114023	0.112607	0.16076	0.0956146	0.0976166	0.0439999	0.0275726	0.0295244	0.0523457	0.0275369	0.0354017	0.0355405	0.0521039	0.0355405									0.0235455
C.sp5	0.163305	0.100142	0.0987176	0.145746	0.0909052	0.083914	0.0319595	0.0159	0.0178338	0.0400249	0.0158799	0.0236214	0.0237118	0.0398449	0.0237118	0.0122326								0.000901422
Cantharellus subalbidus	0.16406	0.117658	0.10895	0.145846	0.0907748	0.0837528	0.0191703	0	0.0174409	0.0397046	0.01548	0.023249	0.00766208	0.0395255	0.00766208	0.0275726	0.0159							0
C.sp3	0.178991	0.0983223	0.0934334	0.144461	0.0814671	0.0751194	0.0336445	0.0314983	0.017585	0.040044	0.0314575	0.0234415	0.0235323	0.00766208	0.0235323	0.043942	0.0318462	0.0314983						n/c
Cantharellus lateritius	0.166444	0.120113	0.115124	0.168163	0.111529	0.0863062	0.0442111	0.0420316	0.0280219	0.0507638	0.041977	0.0338895	0.0340214	0.034041	0.0340214	0.0545928	0.0423406	0.0420316	0.0260863					0.00510806
C.sp1	0.162309	0.107827	0.100955	0.154912	0.116824	0.0916641	0.0540528	0.0478031	0.0416498	0.0651008	0.0477402	0.0476143	0.0478031	0.0478319	0.0478031	0.0605723	0.0480938	0.0478031	0.0397046	0.034174				n/c
Cantharellus lewisii	0.192421	0.127208	0.118393	0.176155	0.118506	0.0929667	0.0410647	0.0234415	0.0416498	0.0651008	0.0396293	0.0476143	0.0313759	0.0478319	0.0313759	0.0523131	0.0400013	0.0234415	0.0397046	0.0503312	0.0562465			0
C.sp2	0.177089	0.10836	0.0997483	0.155729	0.0998385	0.0747558	0.0248337	0.00769106	0.0253784	0.0480225	0.0233984	0.0312368	0.0154407	0.0313759	0.0154407	0.0356804	0.023803	0.00769106	0.0234415	0.0338895	0.0395255	0.015508		0

## Sheet: Termitomyces
	T.sp10	T.sp1	T.sp5	T.sp4	T.sp8	T.sp3	T.sp2	T.sp6	T.sp9	T.sp7	Termitomyces bulborhizus	Termitomyces clypeatus	Termitomyces eurhizus	Termitomyces heimii	Termitomyces radicatus	Termitomyces striatus
T.sp10																	0.0161948
T.sp1	0.201194																0.0184894
T.sp5	0.176748	0.108667															0.00405017
T.sp4	0.191675	0.123683	0.116878														0
T.sp8	0.172749	0.131846	0.0583251	0.140976													n/c
T.sp3	0.234757	0.0721625	0.120067	0.12615	0.144603												n/c
T.sp2	0.199092	0.0271225	0.101563	0.118776	0.118135	0.0599522											n/c
T.sp6	0.179335	0.112657	0.0560894	0.11668	0.0549417	0.123668	0.0991752										0.00302539
T.sp9	0.163966	0.139847	0.0642872	0.158492	0.069727	0.159131	0.132605	0.0879691									0
T.sp7	0.185177	0.121761	0.0485881	0.126289	0.0565733	0.136939	0.107753	0.0261638	0.0863051								n/c
Termitomyces bulborhizus	0.0692007	0.253597	0.222765	0.240075	0.220247	0.282822	0.250229	0.229361	0.218444	0.244008							n/c
Termitomyces clypeatus	0.203662	0.0306199	0.105491	0.122835	0.12217	0.0636333	0.00333417	0.103106	0.136734	0.111731	0.255161						0.000605077
Termitomyces eurhizus	0.172223	0.111755	0.0195892	0.11846	0.0553989	0.122129	0.103806	0.0579688	0.066198	0.0544549	0.218461	0.106601					0.0352694
Termitomyces heimii	0.198563	0.13622	0.060618	0.137569	0.0699029	0.1508	0.122168	0.0389083	0.0990389	0.0122526	0.258621	0.126242	0.0670135				0.0122381
Termitomyces radicatus	0.228041	0.0696037	0.109887	0.126097	0.133709	0.0372994	0.0599282	0.120135	0.144479	0.133333	0.287148	0.0636076	0.111572	0.144519			n/c
Termitomyces striatus	0.164129	0.117145	0.0513608	0.128748	0.0500591	0.12529	0.106932	0.0611806	0.0694244	0.0662532	0.210779	0.107463	0.0361451	0.0797343	0.114727		n/c
