# Supplementary material for: Exploring the Species Diversity of Edible Mushrooms in Yunnan, Southwestern China, by DNA Barcoding
Source: J Fungi (Basel). 2021 Apr 17;7(4):310. doi: 10.3390/jof7040310 (PMC8074183; doi:10.3390/jof7040310)
Supplement: Supplementary file 1 [file jof-07-00310-s001.zip › Supplementary materials/Table S4 GenBank accession numbers.xlsx]

## Sheet: Sheet2
Strain number	GenBank accession number	Name after blasting against UNITE database	Name Used to get GenBank accession number	*The species epithets were revised by the authors into "sp.", because they have ITS sequences similarity less than 97% against UNITE database, they may be potential different or potentially new species by further analyses.
YMF5.0001	MW874484	Agaricus cupreobrunneus	Agaricus cupreobrunneus
YMF5.0002	MW874485	Agaricus depauperatus	Agaricus depauperatus
YMF5.0003	MW932679	Albatrellus confluens	Albatrellus sp.*
YMF5.0004	MW874486	Amanita caojizong	Amanita sp.*
YMF5.0005	MW874487	Amanita citrinoannulata	Amanita citrinoannulata
YMF5.0006	MW932682	Amanita imazekii	Amanita sp.*
YMF5.0007	MW893254	Amanita masasiensis	Amanita sp.
YMF5.0008	MW874488	Amanita pantherina	Amanita pantherina
YMF5.0009	MW932680	Amanita pseudoporphyria	Amanita sp.*
YMF5.0010	MW874489	Amanita rubescens	Amanita rubescens
YMF5.0011	MW932681	Amanita virgineoides	Amanita sp.*
YMF5.0012	MW874490	Amauroderma rugosum	Amauroderma rugosum
YMF5.0013	MW932705	Aureoboletus moravicus	Termitomyces sp.
YMF5.0014	MW874491	Auricularia cornea	Auricularia sp.*
YMF5.0015	MW932685	Austroboletus gracilis	Boletus sp.
YMF5.0016	MW874492	Baorangia bicolor	Baorangia sp.*
YMF5.0017	MW932683	Boletus aereus	Boletus sp.*
YMF5.0019	MW874493	Boletus edulis	Boletus sp.*
YMF5.0020	MW874494	Boletus pseudosulphureus	Boletus sp.*
YMF5.0021	MW874495	Boletus reticulatus	Boletus sp.*
YMF5.0021	MW932684	Boletus reticulatus	Boletus sp.*
YMF5.0022	MW874496	Boletus rhodopurpureus	Boletus sp.*
YMF5.0023	MW874497	Boletus satanas	Boletus sp.*
YMF5.0024	MW874498	Butyriboletus appendiculatus	Butyriboletus sp.*
YMF5.0025	MW874499	Butyriboletus pseudospeciosus	Butyriboletus pseudospeciosus
YMF5.0026	MW874500	Butyriboletus subappendiculatu	Butyriboletus sp
YMF5.0027	MW874501	Caloboletus radicans	Caloboletus sp.*
YMF5.0028	MW874502	Cantharellus amethysteus	Cantharellus amethysteus
YMF5.0029	KU165834	Cantharellus cibarius	Cantharellus sp.*
YMF5.0030	KU165835	Cantharellus cinereus	Cantharellus sp.*
YMF5.0031	KU165836	Cantharellus cinnabarinus	Cantharellus sp.*
YMF5.0032	KU165837	Cantharellus enelensis	Cantharellus sp.*
YMF5.0033	KU165838	Cantharellus formosus	Cantharellus sp.*
YMF5.0034	MW874503	Cantharellus friesii	Cantharellus sp.*
YMF5.0035	KU165839	Cantharellus lateritius	Cantharellus sp.*
YMF5.0036	KU165840	Cantharellus lewisii	Cantharellus sp.*
YMF5.0037	KU165841	Cantharellus pallens	Cantharellus sp.*
YMF5.0038	KU165842	Cantharellus roseocanus	Cantharellus sp.*
YMF5.0039	KU165843	Cantharellus subalbidus	Cantharellus sp.*
YMF5.0040	KU165844	Cantharellus tenuithrix	Cantharellus sp.*
YMF5.0041	MW874504	Catathelasma ventricosum	Catathelasm sp.*
YMF5.0042	MW874505	Cerrena unicolor	Cerrena sp.*
YMF5.0043	MW874506	Chroogomphus rutilus	Chroogomphus sp.*
YMF5.0044	MW874507	Clitocybe nebularis	Clitocybe sp.*
YMF5.0045	MW874508	Cordyceps militaris	Cordyceps militaris
YMF5.0046	MW874509	Cortinarius balteatoalbus	Cortinarius sp.*
YMF5.0047	MW874510	Cortinarius flavescentipes	Cortinarius flavescentipes
YMF5.0048	MW874511	Grifola frondosa	Grifola frondosa
YMF5.0049	MW893255	Cortinarius vernus	Termitomyces sp.
YMF5.0050	KU165845	Craterellus cornucopioides	Cantharellus sp.
YMF5.0051	KU165846	Craterellus luteus	Cantharellus sp.
YMF5.0052	MW930735	Gomphus clavatus	Gomphus sp.
YMF5.0053	MW874512	Hygrophorus agathosmus	Hygrophorus sp.*
YMF5.0054	MW893256	Gyroporus ballouii	Tylopilus sp.
YMF5.0055	MW893257	Harrya chromapes	Tylopilus sp.
YMF5.0056	MW893258	Heimioporus japonicus	Heimioporus sp.
YMF5.0057	MW874513	Hygrophorus purpurascens	Hygrophorus sp.*
YMF5.0058	MW893259	Hygrophorus hypothejus	Termitomyces sp.
YMF5.0059	MW874514	Hygrophorus russula	Hygrophorus sp.*
YMF5.0060	MW893260	Hygrophorus russula	Hygrophorus sp.
YMF5.0061	MW874515	Hymenopellis radicata	Hymenopellis sp.*
YMF5.0062	MW874516	Laccaria laccata	Laccaria laccata
YMF5.0063	MW874517	Laccaria vinaceoavellanea	Laccaria sp.*
YMF5.0064	MW874518	Lactarius deliciosus	Lactarius deliciosus
YMF5.0065	MW874519	Lactarius deterrimus	Lactarius deterrimus
YMF5.0066	MW874520	Lactarius fulvissimus	Lactarius sp.*
YMF5.0067	MW874521	Lactarius hatsudake	Lactarius hatsudake
YMF5.0068	MW932686	Lactarius piperatus	Lactarius sp.*
YMF5.0069	MW874522	Lactarius quieticolor	Lactarius quieticolor
YMF5.0070	MW874523	Lactarius sanguifluus	Lactarius sanguifluus
YMF5.0071	MW874524	Lactifluus semisanguifluus	Lactifluus sp.*
YMF5.0072	MW874525	Lactifluus bertillonii	Lactifluus sp.*
YMF5.0073	MW932687	Lactifluus dwaliensis	Lactifluus sp.*
YMF5.0074	MW874526	Lactifluus glaucescens	Lactifluus sp.*
YMF5.0075	MW874527	Lactifluus leae	Lactifluus sp.*
YMF5.0076	MW874528	Lactifluus piperatus	Lactifluus sp.*
YMF5.0077	MW874529	Lactifluus rugatus	Lactifluus sp.*
YMF5.0078	MW874530	Lactifluus subvolemus	Lactifluus sp.*
YMF5.0079	MW874531	Lactifluus tenuicystidiatus	Lactifluus sp.*
YMF5.0080	MW874532	Lactifluus volemus	Lactifluus volemus
YMF5.0081	MW893261	Lentinula lateritia	Lentinula sp.
YMF5.0082	MW874533	Lepista sordida	Lepista sordida
YMF5.0083	MW874534	Leucocybe connata	Leucocybe connata
YMF5.0084	MW874535	Lyophyllum decastes	Lyophyllum sp.*
YMF5.0085	MW874536	Lyophyllum fumosum	Lyophyllum fumosum
YMF5.0086	MW874537	Lyophyllum shimeji	Lyophyllum shimeji
YMF5.0087	MW893262	Naucoria fellea	Termitomyces sp.
YMF5.0088	MW874538	Neoboletus multipunctatus	Neoboletus sp.*
YMF5.0089	MW874539	Neoboletus obscureumbrinus	Neoboletus sp.*
YMF5.0090	MW899378	Phlebopus portentosus	Phlebopus portentosus
YMF5.0091	MW874540	Pleurotus giganteus	Pleurotus giganteus
YMF5.0092	MW932706	Pseudoclitocybe cyathiformis	Termitomyces sp.
YMF5.0093	MW932707	Pseudotomentella mucidula	Termitomyces sp.*
YMF5.0094	MW893263	Psilocybe semilanceata	Termitomyces sp.
YMF5.0095	MW874541	Pulveroboletus brunneopunctatu	Pulveroboletus sp.*
YMF5.0096	MW932688	Ramaria apiculata	Ramaria sp.*
YMF5.0097	MW932689	Ramaria araiospora	Ramaria sp.*
YMF5.0098	MW932690	Ramaria aurantiisiccescens	Ramaria sp.*
YMF5.0099	MW932691	Ramaria aurea	Ramaria sp.*
YMF5.0100	MW932692	Ramaria botrytis	Ramaria sp.*
YMF5.0101	MW932693	Ramaria conjunctipes	Ramaria sp.*
YMF5.0102	MW932694	Ramaria cystidiophora	Ramaria sp.*
YMF5.0103	MW874542	Ramaria flavobrunnescens	Ramaria sp.*
YMF5.0104	MW932695	Ramaria formosa	Ramaria sp.*
YMF5.0105	MW932696	Ramaria fumigata	Ramaria sp.*
YMF5.0106	MW932697	Ramaria obtusissima	Ramaria sp.*
YMF5.0107	MW932698	Ramaria pinicola	Ramaria sp.*
YMF5.0108	MW932699	Ramaria rubrievanescens	Ramaria sp.*
YMF5.0109	MW893264	Retiboletus retipes	Boletus sp.
YMF5.0110	MW893265	Rugiboletus extremiorientalis	Leccinum sp.
YMF5.0111	MW874543	Russula aeruginea	Russula sp.*
YMF5.0112	MW874544	Russula albonigra	Russula sp.*
YMF5.0113	MW932700	Russula amoenolens	Russula sp.*
YMF5.0114	MW874545	Russula aquosa	Russula sp.*
YMF5.0115	MW874546	Russula aurea	Russula sp.*
YMF5.0116	MW874547	Russula aurora	Russula sp.*
YMF5.0117	MW874548	Russula cyanoxantha	Russula cyanoxantha
YMF5.0118	MW932701	Russula densifolia	Russula sp.*
YMF5.0119	MW874549	Russula graminea	Russula sp.*
YMF5.0120	MW874550	Russula minutula	Russula sp.*
YMF5.0121	MW874551	Russula nobilis	Russula sp.*
YMF5.0122	MW874552	Russula paludosa	Russula sp.*
YMF5.0123	MW874553	Russula pubescens	Russula sp.*
YMF5.0124	MW874554	Russula renidens	Russula sp.*
YMF5.0125	MW874555	Russula rosea	Russula rosea
YMF5.0126	MW874556	Russula stenocystidiata	Russula sp.*
YMF5.0127	MW874557	Russula turci	Russula sp.*
YMF5.0128	MW874558	Russula versicolor	Russula versicolor
YMF5.0129	MW874559	Russula vinosa	Russula sp.*
YMF5.0130	MW932702	Russula vinosobrunnea	Russula sp.*
YMF5.0131	MW874560	Russula virescens	Russula virescens
YMF5.0132	MW932703	Sarcodon leucopus	Sarcodon sp.*
YMF5.0133	MW932704	Sarcodon squamosus	Sarcodon sp.*
YMF5.0134	MW874561	Scleroderma yunnanense	Scleroderma yunnanense
YMF5.0135	MW893266	Scutiger pes-caprae	Albatrellus sp.
YMF5.0136	MW874562	Suillus bovinus	Suillus bovinus
YMF5.0137	MW874563	Sutorius luridiformis	Sutorius sp.*
YMF5.0138	MW932708	Tephrocybe rancida	Termitomyces sp.*
YMF5.0139	MW932709	Termitomyces bulborhizus	Termitomyces sp.*
YMF5.0140	MW893267	Termitomyces clypeatus	Termitomyces sp.
YMF5.0141	MW874564	Termitomyces eurrhizus	Termitomyces eurrhizus
YMF5.0142	MW874565	Termitomyces heimii	Termitomyces heimii
YMF5.0143	MW932710	Termitomyces medius	Termitomyces sp.*
YMF5.0144	MW893268	Termitomyces microcarpus	Termitomyces sp.
YMF5.0145	MW874566	Termitomyces radicatus	Termitomyces sp.*
YMF5.0146	MW874567	Thelephora aurantiotincta	Thelephora aurantiotincta
YMF5.0147	MW874568	Thelephora ganbajun	Thelephora ganbajun
YMF5.0148	MW874569	Thelephora vialis	Thelephora vialis
YMF5.0149	MW893269	Trichaptum abietinum	Trichaptum sp.
YMF5.0150	MW874570	Tricholoma albobrunneum	Tricholoma albobrunneum
YMF5.0151	MW874571	Tricholoma dulciolens	Tricholoma sp.*
YMF5.0152	MW874572	Tricholoma equestre	Tricholoma sp.*
YMF5.0153	MW874573	Tricholoma joachimii	Tricholoma joachimii
YMF5.0154	MW874574	Tricholoma matsutake	Tricholoma matsutake
YMF5.0155	MW874575	Tricholoma stans	Tricholoma stans
YMF5.0156	MW874576	Tricholoma terreum	Tricholoma terreum
YMF5.0157	MW874577	Tylopilus microsporus	Tylopilus microsporus
YMF5.0158	MW932711	Tylopilus neofelleus	Tylopilus sp.*
YMF5.0159	MW874578	Tylopilus obscurus	Tylopilus sp.*
